# Supplementary material for: Bacillus coagulans–Pectin Synbiotic Modulates Gut Microbiota Composition and Attenuates Ethanol-Induced Alcoholic Liver Disease in Mice
Source: Microorganisms. 2025 Aug 26;13(9):1986. doi: 10.3390/microorganisms13091986 (PMC12471699; doi:10.3390/microorganisms13091986)
Supplement: Supplementary file 1 [file microorganisms-13-01986-s001.zip]

Archive with 1 entries (1 files):
- microorganisms-3799452-supplementary.xlsx
