# Supplementary material for: Bacillus coagulans–Pectin Synbiotic Modulates Gut Microbiota Composition and Attenuates Ethanol-Induced Alcoholic Liver Disease in Mice
Source: Microorganisms. 2025 Aug 26;13(9):1986. doi: 10.3390/microorganisms13091986 (PMC12471699; doi:10.3390/microorganisms13091986)
Supplement: Supplementary file 1 [file microorganisms-13-01986-s001.zip › microorganisms-3799452-supplementary.xlsx]

## Sheet: Sheet1
Primers used for RT-qPCR
ZO-1-F	GCGAACAGAAGGAGCGAGAAGAG
ZO-1-R	GCTTTGCGGGCTGACTGGAG
Occludin-F	TGGCTATGGAGGCGGCTATGG
Occludin-R	AAGGAAGCGATGAAGCAGAAGGC
Claudin-1-F	GCTGGGTTTCATCCTGGCTTCTC
Claudin-1-R	CCTGAGCGGTCACGATGTTGTC
MUC-2-F	GAAGCCAGATCCCGAAACCA
MUC-2-R	TGTAGGAGTCTCGGCAGTCA
β-actin-F	CTACCTCATGAAGATCCTGACC
β-actin-R	CACAGCTTCTCTTTGATGTCAC
